# Supplementary material for: Estimation of the force of infection and infectious period of skin sores in remote Australian communities using interval-censored data
Source: PLoS Comput Biol. 2020 Oct 5;16(10):e1007838. doi: 10.1371/journal.pcbi.1007838 (PMC7561265; doi:10.1371/journal.pcbi.1007838)
Supplement: S1 File — Patient ages at presentation, separated by dataset in which they appeared. (CSV) [file pcbi.1007838.s006.csv]

time_difference	dataset
0.999297	PHN
67.9534735	PHN
10.9924495	PHN
17.9876745	PHN
164.887071	PHN
20.9856385	PHN
2.997964	PHN
1.9986305	PHN
141.902802	PHN
6.995225	PHN
82.94333	PHN
42.97056586	PHN
17.98767418	PHN
3.997260928	PHN
3.997260928	PHN
6.995217502	PHN
1.998630464	PHN
0.999304354	PHN
3.997260928	PHN
6.995217502	PHN
3.997260928	PHN
1.998630464	PHN
12.99110889	PHN
0.999304354	PHN
0.99932611	PHN
50.96510947	PHN
7.994521856	PHN
132.9089367	PHN
2.99797833	PHN
55.96165299	PHN
5.995869637	PHN
5.995913148	PHN
97.9329145	PHN
1.99865222	PHN
103.9288276	PHN
1.998565197	PHN
0.999369621	PHN
57.96030521	PHN
2.997934818	PHN
181.8754375	PHN
132.9089367	PHN
328.7747657	PHN
4.9965945	PHN
42.9705375	PHN
26.98153	PHN
60.9582485	PHN
75.9479955	PHN
40.971907	PHN
2.997964	PHN
72.9500315	PHN
1.9986305	PHN
50.96508842	PHN
0.99932611	PHN
10.99245667	PHN
30.97880483	PHN
31.97808743	PHN
0.99932611	PHN
7.994521856	PHN
1.998608708	PHN
24.98289168	PHN
29.97947872	PHN
38.97328317	PHN
10.99250019	PHN
12.99110889	PHN
68.95276189	PHN
10.99245667	PHN
0.99932611	PHN
3.997260928	PHN
6.995195746	PHN
13.990435	PHN
20.98563075	PHN
17.98769593	PHN
12.99110889	PHN
27.98078299	PHN
11.991783	PHN
1.9986305	PHN
12.9911165	PHN
14.9897105	PHN
18.987008	PHN
25.9821965	PHN
7.994522	PHN
3.997261	PHN
2.997964	PHN
0.999297	PHN
27.9808635	PHN
26.9814935	PHN
12.9911165	PHN
7.994522	PHN
12.9911165	PHN
6.9951885	PHN
8.9938555	PHN
8.993819	PHN
3.997261	PHN
12.9911165	PHN
0.999297	PHN
26.98153	PHN
51.964393	PHN
1.9986305	PHN
22.984269	PHN
29.97945752	PHN
26.9815439	PHN
1.998608708	PHN
5.995913148	PHN
68.95276189	PHN
71.95074022	PHN
69.952088	PHN
34.97602224	PHN
91.93704486	PHN
53.96300077	PHN
67.95347929	PHN
15.98905459	PHN
2.997945696	PHN
0.999315232	PHN
9.99315232	PHN
27.98083737	PHN
0.999304354	PHN
4.996587038	PHN
0.99932611	PHN
20.98560899	PHN
2.997956574	PHN
16.98836982	PHN
0.999304354	PHN
2.997956574	PHN
0.999304354	PHN
10.99247843	PHN
13.99041325	PHN
11.99178278	PHN
0.99932611	PHN
0.999304354	PHN
1.998630464	PHN
53.96304429	PHN
5.995891392	PHN
45.96852243	PHN
3.997260928	PHN
13.99039149	PHN
48.96650076	PHN
26.98150039	PHN
41.9712615	PHN
1.998608708	PHN
0.99932611	PHN
62.95689225	PHN
18.98697853	PHN
19.98630464	PHN
0.99932611	PHN
29.97947872	PHN
8.993847966	PHN
60.95824003	PHN
0.999282598	PHN
10.99245667	PHN
0.999369621	PHN
102.9295015	PHN
9.993174076	PHN
12.99102187	PHN
354.7570705	PHN
30.97880483	PHN
137.9055238	PHN
2.997964	PHN
8.993819	PHN
6.995225	PHN
29.9794575	PHN
5.9958915	PHN
7.994522	PHN
9.9931525	PHN
1.9986305	PHN
13.9904135	PHN
7.994522	PHN
26.98153	PHN
106.92675	PHN
4.9965945	PHN
5.9958915	PHN
12.99108	PHN
63.9562125	PHN
33.9767185	PHN
14.98976142	PHN
122.9158062	PHN
47.96713114	PHN
3.997260928	PHN
11.99178278	PHN
2.997934818	PHN
36.97467446	PHN
47.96717465	PHN
44.96919632	PHN
101.9301754	PHN
208.8569379	PHN
1.99865222	PHN
0.999282598	PHN
12.99110889	PHN
0.999369621	PHN
0.999282598	PHN
0.999282599	PHN
0.999369621	PHN
0.999282598	PHN
26.98150039	PHN
19.98634815	PHN
6.995239258	PHN
0.999282598	PHN
3.997217417	PHN
9.993174076	PHN
125.9137845	PHN
41.9712615	PHN
12.99110889	PHN
34.97602224	PHN
18.98702204	PHN
4.996543527	PHN
34.97606575	PHN
33.97673965	PHN
0.999282598	PHN
0.99932611	PHN
0.99932611	PHN
2.997934818	PHN
1.99865222	PHN
0.999282598	PHN
1.99865222	PHN
2.997934818	PHN
53.96304429	PHN
59.95891392	PHN
26.9815439	PHN
6.995195746	PHN
17.98769593	PHN
146.8994153	PHN
0.999282598	PHN
122.9158497	PHN
40.97189188	PHN
35.97539186	PHN
3.997217417	PHN
0.999369621	PHN
0.999282598	PHN
70.95141411	PHN
81.94387078	PHN
12.99110889	PHN
50.96506596	PHN
88.93911004	PHN
11.99173927	PHN
72.95006633	PHN
5.995869637	PHN
26.98158741	PHN
62.95680523	PHN
2.997934818	PHN
32.97745705	PHN
1.998565197	PHN
4.996674061	PHN
5.995869637	PHN
56.96093559	PHN
1.998739243	PHN
1.9986305	PHN
4.9965945	PHN
13.9904135	PHN
2.9979275	PHN
1.9986305	PHN
4.9965945	PHN
4.996558	PHN
17.9876745	PHN
4.9965945	PHN
3.997261	PHN
18.987008	PHN
1.9986305	PHN
7.994522	PHN
0.999297	PHN
3.997261	PHN
2.997964	PHN
1.9986305	PHN
6.9951885	PHN
32.9774215	PHN
0.9993335	PHN
0.999297	PHN
1.9986305	PHN
0.9993335	PHN
13.9904135	PHN
16.988341	PHN
3.997261	PHN
2.997964	PHN
1.9986305	PHN
3.997261	PHN
0.9993335	PHN
0.999297	PHN
0.9993335	PHN
25.9821965	PHN
30.9787545	PHN
3.997261	PHN
1.9986305	PHN
25.9821965	PHN
39.9726465	PHN
32.9774215	PHN
3.997261	PHN
24.98286274	PHN
0.99932611	PHN
12.99110889	PHN
12.99110889	PHN
4.996587038	PHN
6.995195746	PHN
1.998608708	PHN
39.97265279	PHN
0.99932611	PHN
1.998608708	PHN
3.997260928	PHN
26.9815439	PHN
7.994521856	PHN
54.96232688	PHN
2.997934818	PHN
17.98769593	PHN
2.997934818	PHN
1.99865222	PHN
78.94593596	PHN
36.97467446	PHN
1.998608708	PHN
13.990435	PHN
115.9206104	PHN
1.99865222	PHN
14.98967409	PHN
69.95213151	PHN
5.995893432	PHN
6.995208664	PHN
15.98904779	PHN
11.99178822	PHN
20.98562259	PHN
26.98152214	PHN
19.98631008	PHN
55.96167475	PHN
155.8932197	PHN
4.996587038	PHN
35.97534835	PHN
1.998630464	PHN
1.998630464	PHN
31.97808743	PHN
27.9808265	PHN
26.9815439	PHN
59.95891392	PHN
86.94045782	PHN
138.9048934	PHN
14.9897105	PHN
3.997261	PHN
1.9986305	PHN
8.9938555	PHN
0.999297	PHN
4.9965945	PHN
15.989044	PHN
6.995225	PHN
2.9979275	PHN
19.986305	PHN
10.992486	PHN
3.997261	PHN
8.993819	PHN
0.9993335	PHN
7.994522	PHN
1.9986305	PHN
2.997964	PHN
0.999297	PHN
29.9794575	PHN
0.9993335	PHN
18.9869715	PHN
3.9972975	PHN
0.999297	PHN
0.9993335	PHN
0.999297	PHN
0.9993335	PHN
3.997261	PHN
46.9677985	PHN
1.9986305	PHN
7.994522	PHN
13.9904135	PHN
7.994522	PHN
0.9993335	PHN
0.999297	PHN
4.9965945	PHN
8.9938555	PHN
2.9979275	PHN
1.9986305	PHN
20.9856385	PHN
4.996558	PHN
9.993189	PHN
11.991783	PHN
2.9979275	PHN
2.997964	PHN
10.992486	PHN
3.997261	PHN
8.993811633	PHN
10.99245667	PHN
0.99932611	PHN
1.99865222	PHN
0.999282598	PHN
2.99797833	PHN
21.98491335	PHN
6.995239258	PHN
1.998608708	PHN
0.99932611	PHN
3.997260928	PHN
1.998608708	PHN
3.99730444	PHN
4.996543527	PHN
1.99865222	PHN
0.99932611	PHN
0.999282598	PHN
0.99932611	PHN
0.99932611	PHN
0.99932611	PHN
1.998608708	PHN
7.994521856	PHN
20.98563075	PHN
34.97606575	PHN
12.99106538	PHN
0.99932611	PHN
2.997934818	PHN
3.997260928	PHN
27.98087001	PHN
0.999282598	PHN
1.99865222	PHN
14.9897176	PHN
10.99250019	PHN
31.97808743	PHN
23.98356557	PHN
0.99932611	PHN
0.99932611	PHN
10.99245667	PHN
4.996587038	PHN
29.97943521	PHN
18.98702204	PHN
26.98150039	PHN
12.99110889	PHN
15.98904371	PHN
11.99178278	PHN
13.990435	PHN
0.99932611	PHN
8.993804455	PHN
58.95963132	PHN
59.95895743	PHN
32.97737002	PHN
6.995239258	PHN
86.94045782	PHN
20.98563075	PHN
17.98769593	PHN
49.96578336	PHN
67.95339227	PHN
22.98428297	PHN
33.97673965	PHN
68.95276189	PHN
1.99865222	PHN
54.9623704	PHN
3.997217417	PHN
72.95006633	PHN
0.999282598	PHN
0.999282599	PHN
41.9712615	PHN
21.98500037	PHN
31.97808743	PHN
104.9281538	PHN
7.994434834	PHN
46.96793556	PHN
0.999195576	PHN
7.994608879	PHN
15.98904371	PHN
18.98697853	PHN
32.97745705	PHN
8.993804455	PHN
18.98697853	PHN
14.98967409	PHN
68.95284891	PHN
0.999369621	PHN
32.97741354	PHN
0.999315232	PHN
6.995206624	PHN
18.98698941	PHN
14.98973936	PHN
5.995891392	PHN
10.99247843	PHN
4.996565282	PHN
47.96715289	PHN
42.97056586	PHN
5.995891392	PHN
20.98563075	PHN
55.96167475	PHN
6.995195746	PHN
6.995195746	PHN
28.98015261	PHN
49.96578336	PHN
25.98221779	PHN
2.997934818	PHN
11.99178278	PHN
22.98428297	PHN
2.997934818	PHN
14.9897176	PHN
37.97400057	PHN
10.99245667	PHN
16.98836982	PHN
59.95895743	PHN
12.99110889	PHN
1.998608708	PHN
2.997934818	PHN
23.98360908	PHN
1.998608708	PHN
0.99932611	PHN
2.997934818	PHN
0.99932611	PHN
4.996587038	PHN
56.96093559	PHN
1.99865222	PHN
21.98491335	PHN
0.999369621	PHN
2.997934818	PHN
0.999282598	PHN
1.99865222	PHN
10.99245667	PHN
28.98015261	PHN
1.99865222	PHN
0.999282598	PHN
16.98841333	PHN
50.96506596	PHN
19.98634815	PHN
0.999282598	PHN
0.999282598	PHN
0.999369621	PHN
25.98221779	PHN
0.999282598	PHN
34.97602224	PHN
10.99245667	PHN
38.97332668	PHN
52.96371818	PHN
3.99730444	PHN
1.99865222	PHN
3.997217417	PHN
75.94800115	PHN
42.9705441	PHN
63.95617485	PHN
10.99245667	PHN
12.99110889	PHN
40.9719789	PHN
3.997217417	PHN
10.9925437	PHN
21.98491335	PHN
54.96228337	PHN
30.978791	PHN
10.9924495	PHN
7.994522	PHN
1.9986305	PHN
3.997261	PHN
5.9958915	PHN
1.998667	PHN
12.99108	PHN
0.9993335	PHN
5.9958915	PHN
5.9958915	PHN
0.999297	PHN
6.995225	PHN
27.980827	PHN
39.97261	PHN
0.9993335	PHN
13.9904135	PHN
11.991783	PHN
1.9986305	PHN
3.997261	PHN
3.997261	PHN
14.989747	PHN
8.993819	PHN
10.992486	PHN
69.9520675	PHN
27.9808635	PHN
4.996558	PHN
1.9986305	PHN
47.96715338	PHN
2.997934818	PHN
4.996587038	PHN
5.995913148	PHN
18.98697853	PHN
65.95482707	PHN
149.8973066	PHN
338.7680268	PHN
31.97808743	PHN
4.996587038	PHN
2.997964	PHN
2.9979275	PHN
13.9904135	PHN
5.9958915	PHN
7.994522	PHN
12.9911165	PHN
15.989044	PHN
10.992486	PHN
20.985602	PHN
7.994522	PHN
3.997261	PHN
2.997964	PHN
8.993819	PHN
4.9965945	PHN
16.9883775	PHN
0.999297	PHN
16.9883775	PHN
10.9924495	PHN
0.9993335	PHN
0.999297	PHN
0.9993335	PHN
6.9951885	PHN
3.9972975	PHN
30.9787545	PHN
22.984269	PHN
41.9712405	PHN
0.999297	PHN
45.968538	PHN
14.989747	PHN
31.97808056	PHN
15.98904371	PHN
29.97947872	PHN
0.99932611	PHN
5.995869637	PHN
9.993174076	PHN
0.99932611	PHN
2.997934818	PHN
7.994521856	PHN
0.99932611	PHN
3.997260928	PHN
7.994521856	PHN
1.998608708	PHN
2.99797833	PHN
2.997934818	PHN
5.995869637	PHN
0.99932611	PHN
5.995913148	PHN
28.98015261	PHN
0.999282598	PHN
2.99797833	PHN
11.99178278	PHN
57.96030521	PHN
0.999282598	PHN
0.99932611	PHN
4.996587038	PHN
49.96578336	PHN
14.9897176	PHN
20.98563075	PHN
1.99865222	PHN
2.997934818	PHN
21.98491335	PHN
13.990435	PHN
20.98558724	PHN
21.98500037	PHN
50.96506596	PHN
1.9986305	PHN
4.9965945	PHN
3.997261	PHN
1.9986305	PHN
8.993819	PHN
3.997261	PHN
2.997964	PHN
12.99108	PHN
25.982233	PHN
35.975349	PHN
12.99108	PHN
2.997964	PHN
0.999297	PHN
5.995928	PHN
10.9924495	PHN
5.9958915	PHN
8.9938555	PHN
3.997261	PHN
5.9958915	PHN
5.9958915	PHN
0.999297	PHN
1.9986305	PHN
1.9986305	PHN
1.9986305	PHN
17.987711	PHN
1.9986305	PHN
12.99108	PHN
61.9575455	PHN
6.995225	PHN
31.978088	PHN
1.9986305	PHN
2.997964	PHN
1.9986305	PHN
2.9979275	PHN
4.9965945	PHN
5.9958915	PHN
20.9856385	PHN
31.97810214	PHN
6.995195746	PHN
36.97467446	PHN
13.990435	PHN
66.95410967	PHN
16.98836982	PHN
3.997260928	PHN
2.997934818	PHN
1.99865222	PHN
0.99932611	PHN
1.998608708	PHN
40.97193539	PHN
35.97539186	PHN
56.9609791	PHN
11.99178278	PHN
9.993130565	PHN
11.99178278	PHN
59.95895743	PHN
0.999282598	PHN
14.98976111	PHN
76.94728374	PHN
12.99110889	PHN
62.95689225	PHN
64.95554447	PHN
89.93839264	PHN
2.997934818	PHN
11.99173927	PHN
8.993891478	PHN
4.996587038	PHN
11.99173927	PHN
39.97260928	PHN
4.996587038	PHN
26.98150039	PHN
30.97880483	PHN
12.99110889	PHN
3.99730444	PHN
22.984269	PHN
13.9904135	PHN
10.9924495	PHN
2.997964	PHN
20.9856385	PHN
25.9821965	PHN
0.999297	PHN
0.9993335	PHN
65.9548065	PHN
20.9856385	PHN
59.958915	PHN
1.9986305	PHN
5.9958915	PHN
4.9965945	PHN
0.999297	PHN
15.989044	PHN
61.957582	PHN
42.97056642	PHN
83.942523	PHN
11.99178278	PHN
25.98221779	PHN
17.98765242	PHN
62.95689225	PHN
195.8658725	PHN
33.97673965	PHN
26.98150039	PHN
34.97606575	PHN
27.9808265	PHN
35.97534835	PHN
27.9808265	PHN
26.9815439	PHN
27.9808265	PHN
42.97058761	PHN
27.9808265	PHN
54.96232688	PHN
27.98087001	PHN
97.9329145	PHN
34.97602224	PHN
269.8151779	PHN
92.93641448	PHN
377.7411795	PHN
46.96793556	PHN
16.98836982	PHN
1.998630464	PHN
0.999315232	PHN
7.994521856	PHN
3.997260928	PHN
0.999315232	PHN
6.995217502	PHN
6.995206624	PHN
11.99178278	PHN
0.999315232	PHN
5.995891392	PHN
12.99110889	PHN
0.999304354	PHN
0.99932611	PHN
0.999304354	PHN
0.99932611	PHN
0.999304354	PHN
55.96167475	PHN
0.99932611	PHN
15.98904371	PHN
3.997260928	PHN
17.98767418	PHN
7.994521856	PHN
16.98836982	PHN
5.995891392	PHN
18.98700029	PHN
6.995217502	PHN
25.98217428	PHN
1.99865222	PHN
43.96987021	PHN
16.98836982	PHN
147.8986979	PHN
16.98836982	PHN
12.99110889	PHN
69.952088	PHN
388.7337667	PHN
209.8562205	PHN
56.96102262	PHN
13.9904135	PHN
46.967835	PHN
28.9801605	PHN
3.997261	PHN
0.999297	PHN
0.9993335	PHN
11.991783	PHN
23.983566	PHN
18.987008	PHN
17.9876745	PHN
0.999297	PHN
1.9986305	PHN
0.9993335	PHN
20.9856385	PHN
8.993819	PHN
52.9637265	PHN
1.9986305	PHN
28.9801605	PHN
42.970574	PHN
65.95482042	PHN
55.96165299	PHN
24.98289168	PHN
67.95347929	PHN
0.999282598	PHN
0.99932611	PHN
2.997934818	PHN
5.995891392	PHN
10.99245667	PHN
2.997956574	PHN
64.95552272	PHN
18.98697853	PHN
0.99932611	PHN
0.99932611	PHN
38.97328317	PHN
0.99932611	PHN
36.97467446	PHN
4.996587038	PHN
122.9158062	PHN
3.997260928	PHN
61.95756614	PHN
19.98630464	PHN
0.99932611	PHN
98.93219709	PHN
11.9918263	PHN
50.96506596	PHN
38.97332668	PHN
2.997934818	PHN
671.540097	PHN
82.94318601	PHN
0.99932611	PHN
2.997934818	PHN
0.99932611	PHN
6.995195746	PHN
45.96852243	PHN
19.98630464	PHN
6.995217502	PHN
25.98219603	PHN
3.997260928	PHN
1.998630464	PHN
28.98015261	PHN
2.997934818	PHN
16.98836982	PHN
195.8658725	PHN
98.93224061	PHN
78.94589245	PHN
614.5790744	PHN
19.98634815	PHN
42.9705441	PHN
8.9938555	PHN
2.9979275	PHN
14.989747	PHN
18.9869715	PHN
78.9459595	PHN
11.991783	PHN
9.9931525	PHN
43.969871	PHN
6.995225	PHN
0.999297	PHN
13.9904135	PHN
15.989044	PHN
0.9993335	PHN
77.9465895	PHN
1.9986305	PHN
35.9753855	PHN
0.999297	PHN
21.98493552	PHN
0.99932611	PHN
0.99932611	PHN
36.97467446	PHN
66.95415318	PHN
93.93565357	PHN
84.9418056	PHN
28.98015261	PHN
66.95415318	PHN
7.994521856	PHN
72.95006633	PHN
73.94934893	PHN
0.999282598	PHN
131.9096541	PHN
0.999282599	PHN
15.98904371	PHN
14.98976111	PHN
2.997934818	PHN
3.997261	PHN
14.989747	PHN
45.9685015	PHN
20.9856385	PHN
0.999297	PHN
62.956879	PHN
8.9938555	PHN
93.9356335	PHN
42.970574	PHN
10.992486	PHN
0.999297	PHN
6.995225	PHN
4.996558	PHN
122.9158144	PHN
0.99932611	PHN
188.8706332	PHN
22.98428297	PHN
36.97467446	PHN
1.998608708	PHN
111.923306	PHN
2.998021841	PHN
9.993087053	PHN
10.9925437	PHN
46.967835	PHN
19.986305	PHN
1.9986305	PHN
6.995225	PHN
5.9958915	PHN
0.999297	PHN
1.9986305	PHN
0.9993335	PHN
0.999297	PHN
3.997261	PHN
13.9904135	PHN
25.982233	PHN
0.999297	PHN
1.9986305	PHN
14.989747	PHN
10.9924495	PHN
44.9692045	PHN
21.9849355	PHN
19.986305	PHN
20.9856385	PHN
16.9883775	PHN
2.9979275	PHN
11.991783	PHN
4.9965945	PHN
1.9986305	PHN
22.984269	PHN
3.997261	PHN
2.9979275	PHN
4.9965945	PHN
17.98766713	PHN
2.997934818	PHN
0.99932611	PHN
8.993847966	PHN
3.997260928	PHN
0.99932611	PHN
32.97741354	PHN
6.995195746	PHN
5.995913148	PHN
22.98423946	PHN
13.990435	PHN
1.998608708	PHN
4.996587038	PHN
12.99110889	PHN
0.999282598	PHN
5.995913148	PHN
3.997260928	PHN
3.997260928	PHN
8.993847966	PHN
20.98563075	PHN
9.9931525	PHN
1.9986305	PHN
3.997261	PHN
1.9986305	PHN
5.9958915	PHN
12.9911165	PHN
1.9986305	PHN
27.980827	PHN
34.976052	PHN
2.9979275	PHN
29.979494	PHN
2.9979275	PHN
36.9746825	PHN
10.992486	PHN
7.994522	PHN
42.9705375	PHN
60.9582485	PHN
5.9958915	PHN
0.9993335	PHN
0.999297	PHN
60.95824852	PHN
44.96919632	PHN
53.96304429	PHN
1.99865222	PHN
1.998608708	PHN
1.99865222	PHN
0.99932611	PHN
0.999282598	PHN
0.99932611	PHN
0.99932611	PHN
3.997260928	PHN
0.99932611	PHN
26.98150039	PHN
27.9808265	PHN
103.9288276	PHN
6.995195746	PHN
0.99932611	PHN
0.99932611	PHN
1.9986305	PHN
27.980827	PHN
12.9911165	PHN
1.9986305	PHN
19.986305	PHN
43.969871	PHN
10.992486	PHN
0.999297	PHN
88.939112	PHN
46.9677985	PHN
4.9965945	PHN
5.9958915	PHN
7.994522	PHN
4.996558	PHN
121.9165182	PHN
2.997934818	PHN
0.99932611	PHN
8.993847966	PHN
0.99932611	PHN
58.95958781	PHN
144.900763	PHN
80.94454467	PHN
41.97130501	PHN
1.998565197	PHN
45.96856594	PHN
20.98563075	PHN
46.96784854	PHN
148.8979805	PHN
51.964393	PHN
14.989747	PHN
61.957582	PHN
0.999297	PHN
54.962357	PHN
0.9993335	PHN
26.9814935	PHN
78.945923	PHN
0.9993335	PHN
23.983566	PHN
14.989747	PHN
41.97123306	PHN
27.9808265	PHN
28.98015261	PHN
3.997261	PHN
84.9418145	PHN
0.9993335	PHN
55.961654	PHN
41.971277	PHN
14.9897105	PHN
74.948662	PHN
125.9137718	PHN
3.997260928	PHN
1.998608708	PHN
2.99797833	PHN
20.98563075	PHN
7.994521856	PHN
5.995869637	PHN
1.998641342	PHN
7.994521856	PHN
12.99108714	PHN
0.99932611	PHN
21.9849351	PHN
0.99932611	PHN
11.99178278	PHN
3.997260928	PHN
28.98015261	PHN
35.97534835	PHN
5.995891392	PHN
19.9863264	PHN
33.97671789	PHN
44.96919632	PHN
8.993847966	PHN
75.94800115	PHN
4.996543527	PHN
61.95756614	PHN
72.95002282	PHN
2.99797833	PHN
43.96987021	PHN
169.8836112	PHN
23.98356557	PHN
51.96443558	PHN
226.8446338	PHN
17.98769593	PHN
85.9410882	PHN
137.9056108	PHN
39.97260928	PHN
16.98832631	PHN
5.995956659	PHN
65.954843	PHN
1.9986305	PHN
36.974646	PHN
17.987711	PHN
97.9328945	PHN
45.9685015	PHN
107.9260832	PHN
2.99797833	PHN
113.9219582	PHN
46.967835	PHN
26.98153	PHN
35.975349	PHN
50.965096	PHN
57.9602845	PHN
26.98153	PHN
64.9555095	PHN
37.9739795	PHN
1.9986305	PHN
41.9712836	PHN
76.94728374	PHN
35.97534835	PHN
80.94454467	PHN
9.993174076	PHN
16.98836982	PHN
62.95684874	PHN
14.98976111	PHN
13.99039149	PHN
14.98976111	PHN
8.993847966	PHN
4.996543527	PHN
12.99110889	PHN
1.9986305	PHN
10.992486	PHN
14.9897105	PHN
6.995225	PHN
26.9814935	PHN
16.9883775	PHN
6.995225	PHN
18.9869715	PHN
0.9993335	PHN
3.997261	PHN
6.9951885	PHN
1.9986305	PHN
4.9965945	PHN
1.9986305	PHN
6.995225	PHN
10.9924495	PHN
1.9986305	PHN
1.9986305	PHN
4.9965945	PHN
0.999297	PHN
19.986305	PHN
0.9993335	PHN
26.98153	PHN
19.986305	PHN
9.9931525	PHN
62.956879	PHN
11.991783	PHN
36.9746825	PHN
4.996558	PHN
12.9911165	PHN
14.98971038	PHN
13.990435	PHN
55.96165299	PHN
7.994521856	PHN
46.96784854	PHN
5.995891392	PHN
27.9808265	PHN
20.98563075	PHN
13.99041325	PHN
5.995891392	PHN
9.99315232	PHN
3.997282684	PHN
0.999304354	PHN
8.993847966	PHN
13.99041325	PHN
12.99110889	PHN
4.996565282	PHN
3.997260928	PHN
4.996587038	PHN
16.98834807	PHN
9.993174076	PHN
1.998630464	PHN
8.99382621	PHN
8.993847966	PHN
0.999304354	PHN
27.9808265	PHN
1.99865222	PHN
7.994521856	PHN
40.97193539	PHN
2.997934818	PHN
0.99932611	PHN
0.99932611	PHN
15.98904371	PHN
0.99932611	PHN
2.997934818	PHN
10.99245667	PHN
13.990435	PHN
17.98765242	PHN
27.98087001	PHN
12.99110889	PHN
0.999282598	PHN
0.99932611	PHN
6.995195746	PHN
3.997260928	PHN
1.99865222	PHN
12.99110889	PHN
13.99039149	PHN
12.99110889	PHN
34.97606575	PHN
15.98904371	PHN
10.99245667	PHN
39.97260928	PHN
28.98015261	PHN
3.997260928	PHN
0.99932611	PHN
11.99178278	PHN
24.98293519	PHN
24.98284817	PHN
42.9705441	PHN
0.999369621	PHN
0.999282598	PHN
17.98769593	PHN
1.99865222	PHN
1.998565197	PHN
0.999369621	PHN
0.999282598	PHN
0.999369621	PHN
1.998565197	PHN
3.99730444	PHN
20.98563075	PHN
1.998565197	PHN
7.994608879	PHN
82.94315338	PHN
41.9712615	PHN
195.865829	PHN
35.97539186	PHN
53.96300077	PHN
49.96578336	PHN
65.95482707	PHN
75.94800115	PHN
91.9370395	PHN
0.999297	PHN
11.991783	PHN
49.965799	PHN
35.975349	PHN
23.983566	PHN
29.9794575	PHN
36.9746825	PHN
181.8754247	PHN
87.93978393	PHN
5.995869637	PHN
2.99797833	PHN
0.999282598	PHN
0.99932611	PHN
0.99932611	PHN
0.99932611	PHN
1.998608708	PHN
5.995913148	PHN
13.99039149	PHN
0.99932611	PHN
27.9808265	PHN
52.96371818	PHN
270.8145475	PHN
13.99039149	PHN
43.96988381	PHN
105.9274445	PHN
46.96782678	PHN
232.840547	PHN
42.9705441	PHN
208.8569379	PHN
26.9815439	PHN
0.999282598	PHN
0.99932611	PHN
0.99932611	PHN
0.99932611	PHN
4.996543527	PHN
18.98702204	PHN
8.993847966	PHN
26.98150039	PHN
61.95756614	PHN
56.9609791	PHN
79.94526207	PHN
30.97876132	PHN
22.98428297	PHN
182.8747201	PHN
0.999282598	PHN
2.998021841	PHN
103.9287841	PHN
1.99865222	PHN
159.8904371	PHN
126.9130671	PHN
106.926806	PHN
87.93982744	PHN
111.923306	PHN
49.96569633	PHN
62.9568705	PHN
6.995217502	PHN
1.998630464	PHN
7.994521856	PHN
3.997260928	PHN
21.9849351	PHN
5.995891392	PHN
1.998630464	PHN
5.995913148	PHN
4.996565282	PHN
3.997260928	PHN
4.996587038	PHN
6.995195746	PHN
1.998630464	PHN
19.9863264	PHN
2.997934818	PHN
0.99932611	PHN
1.998630464	PHN
11.99178278	PHN
0.999304354	PHN
14.98973936	PHN
12.99108714	PHN
1.99865222	PHN
3.997260928	PHN
0.99932611	PHN
6.995195746	PHN
0.99932611	PHN
20.98563075	PHN
5.995869637	PHN
8.993847966	PHN
0.99932611	PHN
6.995195746	PHN
27.9808265	PHN
13.990435	PHN
11.99178278	PHN
1.998608708	PHN
2.99797833	PHN
13.99039149	PHN
1.99865222	PHN
12.99110889	PHN
6.995195746	PHN
5.995913148	PHN
0.999282598	PHN
0.99932611	PHN
5.995913148	PHN
2.997934818	PHN
9.993130565	PHN
0.99932611	PHN
2.997934818	PHN
2.99797833	PHN
0.999282598	PHN
14.98976111	PHN
2.997934818	PHN
19.98630464	PHN
10.99250019	PHN
27.9808265	PHN
14.9897176	PHN
25.98221779	PHN
16.98836982	PHN
19.98630464	PHN
0.99932611	PHN
0.999282598	PHN
17.98765242	PHN
42.97063112	PHN
22.98419595	PHN
21.98500037	PHN
22.98419595	PHN
2.998021841	PHN
6.995152235	PHN
3.99730444	PHN
0.999282598	PHN
107.9260886	PHN
4.996587038	PHN
7.994521856	PHN
26.98150039	PHN
25.98221779	PHN
15.98904371	PHN
160.8898067	PHN
60.95824003	PHN
27.98087001	PHN
0.999282598	PHN
3.99730444	PHN
31.97808743	PHN
85.9410882	PHN
2.997934818	PHN
19.98634815	PHN
46.96784854	PHN
2.997934818	PHN
0.999282598	PHN
0.99932611	PHN
0.99932611	PHN
3.997260928	PHN
0.99932611	PHN
56.9609791	PHN
69.952088	PHN
25.98221779	PHN
6.995195746	PHN
19.98630464	PHN
94.93497968	PHN
48.96645725	PHN
120.9171975	PHN
50.96506596	PHN
177.8781331	PHN
265.8179605	PHN
36.9746825	PHN
12.99108	PHN
23.9836025	PHN
53.9630235	PHN
4.9965945	PHN
40.971907	PHN
0.9993335	PHN
34.976052	PHN
70.9513645	PHN
16.9883775	PHN
2.997964	PHN
1.9986305	PHN
0.999297	PHN
4.9965945	PHN
27.980827	PHN
1.9986305	PHN
4.9965945	PHN
23.98358035	PHN
0.999282598	PHN
1.99865222	PHN
32.97741354	PHN
1.998608708	PHN
0.99932611	PHN
33.97673965	PHN
8.993847966	PHN
25.98217428	PHN
34.97606575	PHN
2.997934818	PHN
34.97606575	PHN
90.93771875	PHN
25.98217428	PHN
27.9808265	PHN
202.8610682	PHN
0.999282598	PHN
15.98904371	PHN
0.999369621	PHN
200.862416	PHN
1.9986305	PHN
14.989747	PHN
1.9986305	PHN
8.993819	PHN
10.992486	PHN
2.9979275	PHN
21.984972	PHN
5.9958915	PHN
5.9958915	PHN
9.9931525	PHN
13.9904135	PHN
0.999297	PHN
0.9993335	PHN
12.99108	PHN
12.9911165	PHN
2.997964	PHN
4.996558	PHN
9.9931525	PHN
5.9958915	PHN
11.991783	PHN
27.9808635	PHN
17.9876745	PHN
0.999297	PHN
20.9856385	PHN
27.980827	PHN
2.9979275	PHN
31.9781245	PHN
5.9958915	PHN
0.999297	PHN
0.9993335	PHN
0.999297	PHN
35.9753855	PHN
11.991783	PHN
11.991783	PHN
62.95686324	PHN
50.96510947	PHN
7.994521856	PHN
4.996587038	PHN
8.993847966	PHN
6.995195746	PHN
41.9712615	PHN
6.995195746	PHN
2.997946716	PHN
26.9815184	PHN
44.96919904	PHN
123.9151214	PHN
4.996587038	PHN
63.95619661	PHN
74.94865328	PHN
30.97878307	PHN
38.97332668	PHN
31.97808743	PHN
125.913741	PHN
0.99932611	PHN
19.98630464	PHN
1.99865222	PHN
0.999282598	PHN
0.99932611	PHN
0.99932611	PHN
0.99932611	PHN
12.99110889	PHN
0.999282598	PHN
8.993847966	PHN
0.99932611	PHN
2.997934818	PHN
7.994521856	PHN
48.96645725	PHN
210.8555901	PHN
103.9287841	PHN
11.9918263	PHN
0.999282598	PHN
38.97332668	PHN
45.96847892	PHN
41.9712405	PHN
11.991783	PHN
20.9856385	PHN
7.994522	PHN
23.983566	PHN
0.9993335	PHN
0.999297	PHN
39.9726465	PHN
2.9979275	PHN
0.9993335	PHN
0.999297	PHN
9.9931525	PHN
34.976052	PHN
1.9986305	PHN
7.994522	PHN
3.997261	PHN
2.997964	PHN
25.9821965	PHN
6.9951885	PHN
17.9876745	PHN
0.9993335	PHN
11.991783	PHN
11.991783	PHN
3.997261	PHN
1.9986305	PHN
38.973313	PHN
0.9993335	PHN
15.989044	PHN
0.9993335	PHN
8.993833424	PHN
0.999282598	PHN
0.99932611	PHN
0.99932611	PHN
42.9705441	PHN
7.994521856	PHN
16.98836982	PHN
17.98769593	PHN
1.998608708	PHN
3.997260928	PHN
1.99865222	PHN
18.98697853	PHN
14.98976111	PHN
28.98015261	PHN
0.999282598	PHN
3.997260928	PHN
15.98908722	PHN
0.999282598	PHN
67.95347929	PHN
5.995869637	PHN
34.97606575	PHN
0.99932611	PHN
38.97328317	PHN
0.99932611	PHN
20.98563075	PHN
29.97943521	PHN
34.97610927	PHN
33.97665262	PHN
0.999369621	PHN
0.999282598	PHN
4.996587038	PHN
25.98221779	PHN
13.99039149	PHN
0.999369621	PHN
0.999282598	PHN
0.999282598	PHN
13.99047852	PHN
0.999282598	PHN
28.98015261	PHN
39.97260928	PHN
19.98634815	PHN
83.94243598	PHN
0.999369621	PHN
26.98153	PHN
13.9904135	PHN
34.976052	PHN
8.993819	PHN
4.9965945	PHN
19.986305	PHN
7.994522	PHN
6.995225	PHN
41.9712405	PHN
5.9958915	PHN
6.9951885	PHN
6.995225	PHN
8.9938555	PHN
15.989044	PHN
3.997261	PHN
20.985602	PHN
6.995225	PHN
2.9979275	PHN
38.973313	PHN
32.9774215	PHN
0.999297	PHN
6.995225	PHN
0.9993335	PHN
4.996558	PHN
0.9993335	PHN
9.9931525	PHN
4.996558	PHN
16.9883702	PHN
3.997260928	PHN
35.97534835	PHN
35.97539186	PHN
24.98289168	PHN
6.995195746	PHN
22.98423946	PHN
5.995913148	PHN
0.99932611	PHN
0.999282598	PHN
6.995239258	PHN
25.98217428	PHN
13.990435	PHN
19.98631552	PHN
2.997945696	PHN
5.995891392	PHN
5.995891392	PHN
14.98973936	PHN
9.99315232	PHN
3.997260928	PHN
0.99932611	PHN
19.98630464	PHN
20.98563075	PHN
4.996565282	PHN
7.994521856	PHN
10.99247843	PHN
0.999304354	PHN
0.99932611	PHN
0.999304354	PHN
34.976044	PHN
2.997956574	PHN
18.98700029	PHN
3.997260928	PHN
0.999304354	PHN
42.97056586	PHN
9.993174076	PHN
4.996587038	PHN
33.97669613	PHN
22.98428297	PHN
25.98217428	PHN
0.99932611	PHN
22.98428297	PHN
31.97808743	PHN
13.99039149	PHN
7.994521856	PHN
87.93978393	PHN
0.99932611	PHN
0.99932611	PHN
4.996543527	PHN
16.98836982	PHN
26.9815439	PHN
92.93632746	PHN
15.98904371	PHN
0.999282598	PHN
10.9925437	PHN
4.996587038	PHN
54.96228337	PHN
24.98293519	PHN
11.99173927	PHN
49.96578336	PHN
0.999369621	PHN
4.996587038	PHN
103.9287841	PHN
27.98087001	PHN
1.998565197	PHN
12.99110889	PHN
56.96102262	PHN
40.97189188	PHN
1.99865222	PHN
18.98697853	PHN
42.97063112	PHN
12.99102187	PHN
6.995239258	PHN
61.95760965	PHN
28.98015261	PHN
29.97943521	PHN
27.98083737	PHN
29.97945696	PHN
16.98836982	PHN
15.98904371	PHN
1.998630464	PHN
5.995891392	PHN
11.99178278	PHN
16.98836982	PHN
19.98630464	PHN
10.99247843	PHN
3.997260928	PHN
18.98700029	PHN
2.997934818	PHN
4.996587038	PHN
18.98700029	PHN
0.999304354	PHN
96.9336319	PHN
41.97121799	PHN
62.95689225	PHN
120.9171975	PHN
101.9301319	PHN
1.99865222	PHN
4.996587038	PHN
1.99865222	PHN
32.97737002	PHN
36.97467446	PHN
127.9124367	PHN
59.95895743	PHN
139.904176	PHN
75.94791412	PHN
199.8631334	PHN
0.9993335	PHN
15.989044	PHN
0.999297	PHN
8.9938555	PHN
55.961654	PHN
20.9856385	PHN
20.9856385	PHN
17.9876745	PHN
0.999297	PHN
0.9993335	PHN
0.999297	PHN
0.9993335	PHN
29.9794575	PHN
43.969871	PHN
10.992486	PHN
27.980827	PHN
0.999297	PHN
17.987711	PHN
42.970574	PHN
20.985602	PHN
1.9986305	PHN
3.9972975	PHN
41.97124696	PHN
89.93839264	PHN
7.994521856	PHN
19.98630464	PHN
0.99932611	PHN
33.9767185	PHN
25.982233	PHN
29.9794575	PHN
43.969871	PHN
0.9993335	PHN
0.999297	PHN
7.994522	PHN
48.9664655	PHN
44.9692045	PHN
88.9390755	PHN
228.843265	PHN
0.9993335	PHN
16.988341	PHN
4.9965945	PHN
6.9951885	PHN
13.9904135	PHN
8.9938555	PHN
32.9774215	PHN
0.999297	PHN
13.9904135	PHN
22.984269	PHN
17.9876745	PHN
16.9883775	PHN
2.9979275	PHN
6.995225	PHN
0.999297	PHN
13.99045	PHN
77.9465895	PHN
10.9924495	PHN
44.9692045	PHN
39.9726465	PHN
0.9993335	PHN
0.999297	PHN
27.98084107	PHN
74.94863153	PHN
87.93978393	PHN
16.98836982	PHN
73.94934893	PHN
51.96439207	PHN
216.8515033	PHN
3.997217417	PHN
26.98153	PHN
33.9767185	PHN
0.9993335	PHN
4.996558	PHN
5.9958915	PHN
7.994522	PHN
13.9904135	PHN
0.9993335	PHN
0.999297	PHN
0.9993335	PHN
17.9876745	PHN
0.999297	PHN
0.9993335	PHN
24.9828995	PHN
12.99108	PHN
0.9993335	PHN
1.9986305	PHN
3.997261	PHN
3.997261	PHN
0.999297	PHN
0.9993335	PHN
0.999297	PHN
0.9993335	PHN
0.999297	PHN
0.9993335	PHN
13.9904135	PHN
5.9958915	PHN
6.995225	PHN
0.999297	PHN
27.980827	PHN
11.991783	PHN
28.9801605	PHN
4.996558	PHN
0.9993335	PHN
0.999297	PHN
0.9993335	PHN
22.984269	PHN
17.9876745	PHN
6.995225	PHN
0.999297	PHN
2.997964	PHN
10.9924495	PHN
5.9958915	PHN
0.9993335	PHN
26.98149338	PHN
0.99932611	PHN
0.99932611	PHN
0.99932611	PHN
0.999282598	PHN
0.99932611	PHN
0.99932611	PHN
28.98015261	PHN
12.99110889	PHN
45.96852243	PHN
6.995195746	PHN
38.97328317	PHN
0.99932611	PHN
1.99865222	PHN
49.96573985	PHN
17.98769593	PHN
20.98563075	PHN
4.996587038	PHN
20.98563075	PHN
15.98904371	PHN
0.99932611	PHN
28.98015261	PHN
0.999282598	PHN
0.9993335	PHN
20.985602	PHN
19.986305	PHN
22.984269	PHN
0.9993335	PHN
16.988341	PHN
0.9993335	PHN
20.985602	PHN
29.979494	PHN
5.9958915	PHN
14.9897105	PHN
4.9965945	PHN
5.9958915	PHN
0.999297	PHN
12.9911165	PHN
8.9938555	PHN
0.999297	PHN
1.9986305	PHN
24.9828995	PHN
23.983566	PHN
2.9979275	PHN
15.989044	PHN
63.9562125	PHN
10.992486	PHN
21.9849355	PHN
0.9993335	PHN
42.97052956	PHN
11.99178278	PHN
54.9623704	PHN
1.99865222	PHN
16.98832631	PHN
1.99865222	PHN
17.98769593	PHN
5.995869637	PHN
83.942523	PHN
0.999282598	PHN
22.98428297	PHN
8.993847966	PHN
14.9897176	PHN
1.99865222	PHN
6.995195746	PHN
2.997934818	PHN
28.98015261	PHN
35.97534835	PHN
26.9815439	PHN
6.995239258	PHN
2.997934818	PHN
25.98221779	PHN
0.999282598	PHN
25.98221779	PHN
23.983566	PHN
33.9767185	PHN
46.967835	PHN
4.9965945	PHN
0.999297	PHN
0.9993335	PHN
0.999297	PHN
20.9856385	PHN
20.9856385	PHN
9.9931525	PHN
2.9979275	PHN
25.982233	PHN
7.994522	PHN
0.999297	PHN
7.994522	PHN
8.9938555	PHN
20.985602	PHN
3.997261	PHN
7.994522	PHN
29.9794575	PHN
0.9993335	PHN
9.9931525	PHN
0.9993335	PHN
12.99108	PHN
16.9883775	PHN
5.9958915	PHN
4.9965945	PHN
2.9979275	PHN
2.997964	PHN
20.9856385	PHN
9.993115951	PHN
1.99865222	PHN
0.99932611	PHN
24.98289168	PHN
4.996543527	PHN
22.98428297	PHN
11.99178278	PHN
0.99932611	PHN
15.98904371	PHN
11.99178278	PHN
21.98491335	PHN
0.99932611	PHN
25.98221779	PHN
13.99039149	PHN
0.99932611	PHN
30.97880483	PHN
1.998608708	PHN
0.99932611	PHN
19.98630464	PHN
6.995195746	PHN
12.99110889	PHN
64.95550096	PHN
13.990435	PHN
11.99178278	PHN
15.98904371	PHN
0.99932611	PHN
20.98563075	PHN
6.995239258	PHN
4.996587038	PHN
5.995869637	PHN
6.995239258	PHN
0.99932611	PHN
0.999282598	PHN
0.99932611	PHN
10.99245667	PHN
5.995913148	PHN
1.998608708	PHN
0.99932611	PHN
1.99865222	PHN
7.994521856	PHN
1.998608708	PHN
0.99932611	PHN
7.994521856	PHN
14.9897176	PHN
26.9815439	PHN
0.99932611	PHN
0.999282598	PHN
6.995239258	PHN
31.97808743	PHN
5.995869637	PHN
2.99797833	PHN
19.98630464	PHN
58.95963132	PHN
17.98765242	PHN
1.99865222	PHN
123.9151323	PHN
96.93354487	PHN
33.97673965	PHN
322.7789831	PHN
105.9274364	PHN
11.99173927	PHN
64.95554447	PHN
60.95824003	PHN
44.96919632	PHN
5.995869637	PHN
50.96506596	PHN
88.93919706	PHN
2.997964	PHN
8.993819	PHN
2.997964	PHN
6.9951885	PHN
18.987008	PHN
3.997261	PHN
13.9904135	PHN
3.997261	PHN
13.9904135	PHN
7.994522	PHN
9.9931525	PHN
5.9958915	PHN
19.986305	PHN
5.995928	PHN
0.999297	PHN
2.997964	PHN
[truncated: 15,151 more rows]
