# Supplementary material for: Estimation of the force of infection and infectious period of skin sores in remote Australian communities using interval-censored data
Source: PLoS Comput Biol. 2020 Oct 5;16(10):e1007838. doi: 10.1371/journal.pcbi.1007838 (PMC7561265; doi:10.1371/journal.pcbi.1007838)
Supplement: S2 File — Posterior distributions for the force of infection and infectious period from the three datasets. (ZIP) [file pcbi.1007838.s007.zip]

Archive with 3 entries (3 files):
- hh_posterior.rds
- phn_posterior.rds
- rc_posterior.rds
