# Supplementary material for: Estimation of the force of infection and infectious period of skin sores in remote Australian communities using interval-censored data
Source: PLoS Comput Biol. 2020 Oct 5;16(10):e1007838. doi: 10.1371/journal.pcbi.1007838 (PMC7561265; doi:10.1371/journal.pcbi.1007838)
Supplement: S3 File — R code for performing simulation/estimation experiments, and numerically verifying the Fisher Information expressions included in the TMI package. (ZIP) [file pcbi.1007838.s008.zip › FIVerification.R]

spacings <- c(5, 20, 40, 60, 71, 80, 100, 120, 140, 160, 180, 200)
num_simulations <- 32

dets <- NULL
index <- 1
for (spacing in spacings)
{
  current_dir <- paste0("~/data/fiverification/",spacing,"/")
  
  files <- list.files(path = current_dir, pattern = "*.csv", full.names = T)
  
  total_sims <- 1
  for (fname in files)
  {
    df <- read.csv(fname)
    
    bindframe <- data.frame("spacing"=spacing, "det"=1/det(cov(df)))
    
    dets <- rbind(dets, bindframe)
  }
  #mean_dets[index] <- mean_dets[index]/total_sims
  
  index <- index + 1
}
#Scale data by the max median:
medians <- by(dets[,"det"], dets[, "spacing"], median)
dets$det <- dets$det / max(medians)

lambda <- 1/300
gamma <- 1/60
v <- sapply(1:200, function(i) { FI(gamma = gamma, lambda = lambda, delta=i, n_obs=10, i0=lambda/(lambda+gamma))})

ggplot() + geom_boxplot(data = dets, aes(x=spacing, y=det, group=spacing)) + geom_line(aes(x=1:200, y=v/max(v)), colour="red") +
  labs(x=TeX("Time between observations, $\\delta$"), y="Fisher Information") + theme(strip.background = NULL) + panel_border(colour="black")


mega_frame <- data.frame()
for (spacing in spacings)
{
  current_dir <- paste0("~/data/fiverification/",spacing,"/")
  
  files <- list.files(path = current_dir, pattern = "*.csv", full.names = T)
  
  sim_number <- 7
  fname <- files[[sim_number]]
  
  df <- read.csv(fname)
  df$spacing <- spacing
  df <- melt(df, id.vars=c("spacing"))
  
  mega_frame <- rbind(mega_frame, df)

  index <- index + 1
}
true_frame <- data.frame(variable=c("lambda","gamma"), value=c(1/300, 1/60))

ggplot(filter(mega_frame, spacing < 110)) + geom_violin(aes(x=spacing, y=value, group=spacing)) +
  geom_hline(aes(yintercept=value), data = true_frame, colour="blue") +
  facet_wrap(~variable, scales="free") + 
  scale_y_log10()
