# Supplementary material for: Estimation of the force of infection and infectious period of skin sores in remote Australian communities using interval-censored data
Source: PLoS Comput Biol. 2020 Oct 5;16(10):e1007838. doi: 10.1371/journal.pcbi.1007838 (PMC7561265; doi:10.1371/journal.pcbi.1007838)
Supplement: S3 File — R code for performing simulation/estimation experiments, and numerically verifying the Fisher Information expressions included in the TMI package. (ZIP) [file pcbi.1007838.s008.zip › optimiser.R]

discrete_trunc_sample <- function(current_d, minmaxT, sd_T, stepsize, m, mindiff){
  new_design <- matrix(-1, nrow = m, ncol=length(current_d))
  for (i in 1:m){
   
      # Use the top line to propose designs across a grid of spacing "stepsize"
      # new_design[i,] = round(matrix(rtruncnorm(n = 1, a = minmaxT[1], b = minmaxT[2], mean = as.numeric(current_d), sd = sd_T), nrow = 1, ncol=ntimes)/stepsize)*stepsize
      new_design[i,] = matrix(rtruncnorm(n = 1, a = minmaxT[1], b = minmaxT[2], mean = as.numeric(current_d), sd = sd_T), nrow = 1, ncol=ntimes)
   
  }
  return(new_design)
}

B <- 100

W <- 50

nper <- 10
ntokeep <- c(rep(40, nper), rep(30, nper), rep(20, nper), rep(10, nper), rep(5, nper))

m<- c(rep(5, nper), rep(10, nper), rep(20, nper), rep(30, nper), rep(40, nper))

pert_sd <- 2
ntimes <- 1
minmaxT <- c(1, 40)
sample_sd <- rep(pert_sd, times = ntimes)

min_difference <- 1

n_init <- 2000
current_wave_designs <- matrix(NA, nrow = n_init, ncol = ntimes);

for (i in 1:n_init){
  dd <- rep(1,ntimes)
  # Make sure subsequent times are atleast 15 minutes apart
    # dd <- sort(sample(x = seq(0,24, by=gridsize),size = 15, replace = FALSE))
    dd <- (runif(ntimes, min = minmaxT[1], max = minmaxT[2]))
  current_wave_designs[i,] <- dd
}

keep_all <- NULL


for (w in 1:W){
  print(w)
  cl <- makeCluster(parallel::detectCores()-1)
  registerDoParallel(cl)
  clusterExport(cl, "discrete_trunc_sample")
  clusterEvalQ(cl, library(dplyr))
  clusterEvalQ(cl, library(tmi))
  clusterExport(cl, "mcdonald_frame")
  
  clusterExport(cl, "current_wave_designs")
  util <- parLapply(cl = cl, X=1:nrow(current_wave_designs), fun = function (d) {
    tmi::robustExperimentalDesign(delta = current_wave_designs[d,], fit_frame = mcdonald_frame, num_samples = 5000)
  }) %>% do.call(c, .)
  
  
  # If utility returns Inf for any design, remove that design
  if(any(is.na(util) | is.infinite(util))){
    omit <- which(is.na(util) | is.infinite(util))
    current_wave_designs <- current_wave_designs[-omit,]
    util <- util[-omit]
  }
  
  # Establish cutoff for which designs to retain
  tmp_util <- sort(util, decreasing = TRUE)
  cutoff <- tmp_util[ntokeep[w]]
  
  # Retain designs
  update_designs <- as.matrix(current_wave_designs[util >= cutoff,])
  
  # Store ALL designs considered, the corresponding utility, and the wave
  keep_all <- rbind(keep_all, cbind(current_wave_designs,util, w))
  
  # IF the optimal design occured in a previous iteration, add back into the designs for consideration so new designs are sampled around this region
  if (keep_all[which.max(keep_all[,ntimes+1]),ntimes+2]!=w){
    update_designs <- rbind(update_designs, keep_all[which.max(keep_all[,ntimes+1]), 1:ntimes])
  }
  
  # Sample new designs
  current_wave_designs <- lapply(1:nrow(update_designs), function(r) {
    discrete_trunc_sample(update_designs[r,], minmaxT, sample_sd, gridsize, m[w], min_difference)
  }) %>% do.call(rbind, .)
  
  stopCluster(cl)
}

#stopCluster(cl)
sendEmail()

top_50 <- as.data.frame(keep_all) %>% filter(w == 50) %>% arrange(-util) %>% slice(1:50)
cl <- makeCluster(parallel::detectCores()-1)
registerDoParallel(cl)
clusterExport(cl, "discrete_trunc_sample")
clusterEvalQ(cl, library(dplyr))
clusterEvalQ(cl, library(tmi))
clusterExport(cl, "mcdonald_frame")
clusterExport(cl, "top_50")
refined_fits <- parLapply(cl, X=1:nrow(top_50), fun = function(x) {
  tmi::robustExperimentalDesign(delta = as.numeric(top_50[x, 1]), fit_frame = mcdonald_frame, num_samples = 50000)
}) %>% do.call(c, .)
stopCluster(cl)

u <- as.data.frame(keep_all)
um <- melt(u, id.vars=c("util","w"))
um$variable <- gsub(pattern = "V", replacement = "", x = um$variable)
um$variable <- as.factor(as.numeric(um$variable))
l <- levels(um$variable)
l <- lapply(levels(um$variable), function(x) { paste("$\\delta_{",x,"}$", sep="")}) %>% do.call(c, .)
levels(um$variable) <- lapply(l, TeX) %>% do.call(c, .)

theme_set(theme_cowplot(font_size=21))
(p1 <- ggplot(um, aes(x=w, y=value, group=w)) + geom_violin() + facet_wrap(~variable, labeller = label_parsed) + labs(x="Generation", y="Sampling Interval") + cowplot::panel_border("black") + theme(strip.background = NULL))

theme_set(theme_cowplot(font_size=21))
(p2 <- ggplot(u, aes(x=w, y=util, group=w)) + geom_boxplot() + labs(x="Generation", y="Fisher Information") + cowplot::panel_border("black"))
