# Supplementary material for: Estimation of the force of infection and infectious period of skin sores in remote Australian communities using interval-censored data
Source: PLoS Comput Biol. 2020 Oct 5;16(10):e1007838. doi: 10.1371/journal.pcbi.1007838 (PMC7561265; doi:10.1371/journal.pcbi.1007838)
Supplement: S3 File — R code for performing simulation/estimation experiments, and numerically verifying the Fisher Information expressions included in the TMI package. (ZIP) [file pcbi.1007838.s008.zip › PosteriorEstimation.R]

#!/usr/bin/env Rscript
library(tmi)
args <- commandArgs(trailingOnly = T)

index <- as.numeric(args[1])
end_index <- as.numeric(args[2])
spacing <- as.numeric(args[3])

num_individuals <- 400
options(mc.cores = 4)
data <- read.csv("croker_standard_format_sores_20180411.csv")
data <- data[!is.na(data$age),]
data$id <- as.factor(data$ID)
#data$year_born <- as.factor(data$year_born)
#data$skin_sores <- as.factor(data$skin_sores)
#data$scabies <- as.factor(data$scabies)
max_time <- 365*2
num_individuals <- length(unique(data$ID))

#data <- filter(data, year_born != 2006)

ages_seen <- sapply(unique(data$ID), function(i) {
  d <- filter(data, ID == i)
  return (diff(d$age))
})
ages_seen <- do.call(c, ages_seen)
time_dist <- density(ages_seen)
bw <- time_dist$bw

for (i in seq(index, end_index, 1)) {
  simulations <- simulateLinearedSIS(1/60, 1/20, num_individuals = num_individuals, max_time = max_time)
  #sampling_times <- lapply(1:num_individuals, function(i) { rep(spacing, length.out=10)})
  #s <- as.data.frame(runIndividualSISModel(beta = (1/60)/0.25, gamma = 1/20, num_individuals = num_individuals, num_infected = 0.25*num_individuals, max_time = 400))
  #IDs <- as.numeric(gsub("\\D", x=colnames(s), ""))
  #simulations <- lapply(1:num_individuals, function(i) {
  #  cols <- which(IDs == i)
  #  
  #  I <- as.numeric(s[, cols[1]])
  #  S <- as.numeric(s[, cols[2]])
  #  id <- i
  #  
  #  return (data.frame("S"=S,"I"=I,"id"=i, "t"=s$t))
  #})
  #sampling_times <- lapply(1:num_individuals, function(i) { rep(x=1, times=365)})
  sampling_times <- lapply(1:num_individuals, function(i) {
    t <- 0
    times <- c()
    while (t < max_time) {
      s <- sample(ages_seen, size=1)
      next_time <-  s + rnorm(n=1, mean=0, sd=sqrt(bw))
      if (next_time < 1) 
        next_time <- 1
      t <- t + next_time
      times <- c(times, t)
    }
    while (length(times) <= 1)
    {
      t <- 0
      times <- c()
      while (t < max_time) {
        s <- sample(ages_seen, size=1)
        next_time <-  s + rnorm(n=1, mean=0, sd=sqrt(bw))
        if (next_time < 1) 
          next_time <- 1
        t <- t + next_time
        times <- c(times, t)
      }
    }
    return (diff(c(0, times)))
  })
  panel_data <- convertSimulationsToPanelData(simulations, sampling_times)
  
  d <- setupData(panel_data, state~t, id)
  
  fit <- fit_stan(data = d)
  
  fit@stanmodel@dso <- new("cxxdso")
  saveRDS(fit, file= paste0("~/data/fits/croker/fit-",i,".rds"))
}
