# Supplementary material for: Estimation of the force of infection and infectious period of skin sores in remote Australian communities using interval-censored data
Source: PLoS Comput Biol. 2020 Oct 5;16(10):e1007838. doi: 10.1371/journal.pcbi.1007838 (PMC7561265; doi:10.1371/journal.pcbi.1007838)
Supplement: S3 File — R code for performing simulation/estimation experiments, and numerically verifying the Fisher Information expressions included in the TMI package. (ZIP) [file pcbi.1007838.s008.zip › SimulationEstimationFunctions.R]

getFits <- function(directory)
{
  listoffits <- list.files(path=directory, full.names = T)
  
  maxes <- lapply(listoffits, function(filename) {
    fit <- readRDS(filename)
    
    fit_frame <- as.data.frame(fit) %>% dplyr::select(lambda, gamma)
    
    density_lambda <- density(fit_frame$lambda)
    max_lambda <- density_lambda$x[which.max(density_lambda$y)]
    
    density_gamma <- density(fit_frame$gamma)
    max_gamma <- density_gamma$x[which.max(density_gamma$y)]
    
    IStars <- fit_frame$lambda / (fit_frame$lambda + fit_frame$gamma)
    R0s <- fit_frame$lambda / (IStars*fit_frame$gamma)
    lambda_width <- as.numeric(quantile(fit_frame$lambda, probs=c(0.025, 0.975))) %>% diff()
    gamma_wdth <- as.numeric(quantile(fit_frame$gamma, probs=c(0.025, 0.975))) %>% diff()
    R0_width <- as.numeric(quantile(R0s, probs=c(0.025, 0.975))) %>% diff()
    
    return (data.frame("lambda"=mean(fit_frame$lambda), "gamma"=mean(fit_frame$gamma), "R0"=mean(R0s)))
  })
  
  maxes <- do.call(rbind, maxes)
  maxes_melted <- melt(maxes, id.vars=c())
  max_densities <- min(length(listoffits), 8)
  seperate_densities <- lapply(1:max_densities, function(i) {
    fit <- readRDS(listoffits[[i]])
    
    fit_frame <- as.data.frame(fit) %>% dplyr::select(lambda, gamma)
    
    density_lambda <- density(fit_frame$lambda)
    max_lambda <- density_lambda$x[which.max(density_lambda$y)]
    
    density_gamma <- density(fit_frame$gamma)
    
    IStars <- fit_frame$lambda / (fit_frame$lambda + fit_frame$gamma)
    R0s <- fit_frame$lambda / (IStars*fit_frame$gamma)
    
    return (list("lambda"=fit_frame$lambda, "gamma"=fit_frame$gamma, "R0"=R0s))
  })
  
  lambda_densities <- lapply(1:max_densities, function(i) {
    d <- as.data.frame(seperate_densities[[i]])
    d$sim <- i
    
    return (d)
  })
  lambda_densities <- do.call(rbind, lambda_densities)
  lambda_densities$sim <- as.factor(lambda_densities$sim)
  lambda_densities <- melt(lambda_densities, id.vars="sim")
  
  return (list("means"=maxes_melted, "densities"=lambda_densities))
}

getFitsByDirectory <- function(base_directory)
{
  observation_types <- list.files(path = base_directory, full.names = T)
  
  fits <- lapply(observation_types, function(dir) { 
    f <- getFits(dir)
    f$means$type <- tail(strsplit(dir, "//")[[1]], n=1)
    f$densities$type <- tail(strsplit(dir, "//")[[1]], n=1)
    
    return (f)
  })
  
  overall_means <- rbind.fill(lapply(fits, function(x) { return (x$means)}))
  overall_means$type <- as.factor(overall_means$type)
  
  overall_densities <- rbind.fill(lapply(fits, function(x) { return (x$densities)}))
  overall_densities$type <- as.factor(overall_densities$type)
  
  return (list("overall_means"=overall_means, "overall_densities"=overall_densities))
}

plot_posteriors <- function(posterior_frame, lambda, gamma, sort=NULL)
{
  overalls <- posterior_frame
  #overalls$overall_densities$type <- factor(overalls$overall_densities$type, levels=c("empirical"))
  
  true_values <- data.frame("lambda"=lambda, "gamma"=gamma, "R0"=(lambda+gamma)/(gamma))
  true_values_melted <- melt(true_values, id.vars=c())
  
  if (!is.null(sort))
  {
    for (i in length(sort):1)
    {
      overalls$overall_densities$type <- relevel(overalls$overall_densities$type, sort[i]) 
    }
  }

  facet_names <- function(string) {
    ret <- c()
    for (str in string)
    {
      if (str == "lambda")
        ret <- c(ret, TeX("Force of infection, $\\lambda$"))
      if (str == "gamma")
        ret <- c(ret, TeX("Rate of recovery, $\\gamma$"))
      if (str == "perfect")
        ret <- c(ret, TeX("\\textbf{A}"))
      if (str == "R0")
        ret <- c(ret, TeX("$R_0$"))
      if (str == "lowpres")
        ret <- c(ret, TeX("\\textbf{B}"))
      if (str == "lowpres-longtime")
        ret <- c(ret, TeX("\\textbf{B}"))
      if (str == "empirical")
        ret <- c(ret, TeX("\\textbf{C}"))
    }
    
    return (ret)
  }
    
    #c(lambda = "Force of infection", gamma = "Rate of recovery", perfect="A", R0="R0", lowpres="C", 
    #               'lowpres-longtime'="B",
    #               empirical="A")
  
  p <- ggplot(overalls$overall_densities, aes(x=sim, y=value, fill=variable), alpha = 0.3) + geom_violin(color="black") + coord_flip() + 
    stat_summary(aes(y=value), fun.y=mean, geom="point", size=3, shape=21, fill="white") +
    geom_boxplot(data=overalls$overall_means, aes(x=0, y=value), color="black") + scale_x_discrete(expand = c(0, 1.5)) + 
    geom_hline(data = true_values_melted, aes(yintercept=value), colour="blue") + 
    labs(x="", y="Parameter Value") + guides(fill = F) + panel_border(colour = "black") + 
    theme(strip.text.y = element_text(margin = margin(0.1,0.2,0.1,0.1, "cm"), angle=180, face = "bold", hjust = 0, vjust = 1), strip.text.x = element_text(margin = margin(0.1,0.1,0.1,0.1, "cm")),
          axis.text.y = element_blank(), axis.line.y = element_blank(), axis.ticks.y = element_blank())
  
  if (length(unique(overalls$overall_densities$type)) > 1)
  {
    p <- p + facet_grid(type~variable, scales="free", labeller = as_labeller(facet_names, default = label_parsed), switch = "y")
  }
  else
  {
    p <- p + facet_grid(.~variable, scales="free", labeller = as_labeller(facet_names, default = label_parsed)) +
      theme(strip.text.y = element_text(margin = margin(0.1,0.2,0.1,0.1, "cm"), angle=180, face = "bold", hjust = 0, vjust = 1))
  }
  return (p)
}
