# Supplementary material for: Estimation of the force of infection and infectious period of skin sores in remote Australian communities using interval-censored data
Source: PLoS Comput Biol. 2020 Oct 5;16(10):e1007838. doi: 10.1371/journal.pcbi.1007838 (PMC7561265; doi:10.1371/journal.pcbi.1007838)
Supplement: S3 File — R code for performing simulation/estimation experiments, and numerically verifying the Fisher Information expressions included in the TMI package. (ZIP) [file pcbi.1007838.s008.zip › SimulationEstimationMethodologyChecking.R]

source("SimulationEstimationFunctions.R")
overalls <- getFitsByDirectory("~/data/fits/")
overalls$overall_densities$type <- factor(overalls$overall_densities$type, levels=c("perfect","lowpres-longtime","lowpres"))

facet_names <- c(lambda = "Force of infection", gamma = "Rate of recovery", perfect="Daily", R0="R0", lowpres="Empirical", 'lowpres-longtime'="Empirical, long horizon")

overalls$overall_densities <- filter(overalls$overall_densities, type != "lowpres-longtime")
overalls$overall_means <- filter(overalls$overall_means, type != "lowpres-longtime")

p <- plot_posteriors(overalls, 1/60, 1/20, sort=c("perfect","lowpres-longtime","lowpres")) + theme(strip.background = NULL) + panel_border(colour="black") + theme(axis.text.x = element_text(angle = 40, hjust = 1, vjust = 1))
p

save_plot(ncol = 3, nrow = 3, plot = p, filename = "perfectdataposteriors.png")

poveralls_longlambda <- getFitsByDirectory("fits-longlambda/")

p2 <- plot_posteriors(overalls_longlambda, 1/139, 1/24.6)
p2

overalls_empirical <- getFitsByDirectory("~/data/fits-estimated/")

p3 <- plot_posteriors("~/data/fits-estimated/", 1/22, 1/12.8) + theme(strip.background = NULL) + panel_border(colour="black")
p3

overalls_tiny <- getFitsByDirectory("fits-short/")


p4 <- plot_posteriors(fits_tiny, 1/5, 1/2)
p4

p5 <- plot_posteriors("~/data/fits-fullmodel/", 1/60, 1/20) + theme(strip.background = NULL) + panel_border(colour="black")
p5
save_plot(ncol = 3, nrow = 1, plot = p5, filename = "fullmodel1.png")
